# Supplementary material for: Causal Associations Between Pre-Pregnancy Diabetes Mellitus and Pre-Eclampsia Risk: Insights from a Mendelian Randomization Study
Source: Healthcare (Basel). 2025 May 7;13(9):1085. doi: 10.3390/healthcare13091085 (PMC12072006; doi:10.3390/healthcare13091085)
Supplement: Supplementary file 1 [file healthcare-13-01085-s001.zip]

Archive with 8 entries (8 files):
- sup fig legend.pdf
- sup fig S1.pdf
- sup fig S2.pdf
- sup fig S3.pdf
- sup fig S4.pdf
- sup fig S5.pdf
- sup fig S6.pdf
- sup table.pdf
